# Supplementary material for: Temperature and phosphorus: the main environmental factors affecting the seasonal variation of soil bacterial diversity in Nansi Lake Wetland
Source: Front Microbiol. 2023 Jun 30;14:1169444. doi: 10.3389/fmicb.2023.1169444 (PMC10348425; doi:10.3389/fmicb.2023.1169444)
Supplement: Supplementary file 1 [file Data_Sheet_1.zip]

Archive with 22 entries (22 files):
- Table S3.docx
- Figure S1.pdf
- figure S2a.jpg
- figure S2b.png
- figure S2c.png
- figure S3a.jpg
- figure S3b.jpg
- Figure S3c.JPEG
- figure S4.jpg
- figure S5.png
- figure S6.png
- figure S7.jpg
- figure S8.png
- figure S9.png
- figure S10.png
- figure S11.jpg
- Figure S12.png
- Figure S13.png
- figure S14.pdf
- Supplementary material.docx
- Table 2.docx
- Table S1.docx
